# Supplementary material for: Discovery of Potent Tetrazole Free Fatty Acid Receptor 2 Antagonists
Source: J Med Chem. 2023 May 2;66(9):6105–21. doi: 10.1021/acs.jmedchem.2c01935 (PMC10547238; doi:10.1021/acs.jmedchem.2c01935)
Supplement: Supplementary file 2 — jm2c01935_si_002.csv [file jm2c01935_si_002.csv]

Compound	SMILES	Name	hFFA2 cAMP (pIC50)	hFFA2 GTPgS (pIC50)	Solubility (μM)	logD(7.4)	Chemical stability	Microsomal stability
8	O=C(N[C@H](CC1=NN=NN1)CC2=CC=C(C(F)(F)F)C=C2)CC3=CC(C)=CC=C3	TUG-1890	8.25 ± 0.13	8.07 ± 0.08	163	1.26 ± 0.07		89 %
16a	O=C(CC1=CC=CC=C1)N[C@H](CC2=NN=NN2)CC3=CC=C(C(F)(F)F)C=C3	TUG-2306	7.93 ± 0.14	8.36 ± 0.09
16b	O=C(N[C@H](CC1=NN=NN1)CC2=CC=C(C(F)(F)F)C=C2)C3C(C=CC=C4)=C4C3	TUG-2401	7.95 ± 0.12	8.06 ± 0.06
16c	O=C(CC1=CC=CC(F)=C1)N[C@H](CC2=NN=NN2)CC3=CC=C(C(F)(F)F)C=C3	TUG-2308	7.91 ± 0.12	8.13 ± 0.04
16d	O=C(CC1=CC=CC(F)=C1)N[C@H](CC2=NN=NN2)CC3=CC=CC=C3	TUG-2313	6.99 ± 0.18	7.47 ± 0.04
16e	O=C(CC1=CC=CC(Cl)=C1)N[C@H](CC2=NN=NN2)CC3=CC=C(C(F)(F)F)C=C3	TUG-2310	8.18 ± 0.32	8.53 ± 0.19	138	1.80 ± 0.09		92 %
21	O=C(CC1=CC=CC(Cl)=C1)N[C@H](CCC2=NN=NN2)CC3=CC=C(C(F)(F)F)C=C3	TUG-2012	7.51 ± 0.19	7.72 ± 0.12
16f	O=C(CC1=CC=CC=C1)N[C@H](CC2=NN=NN2)CC3=CC=C(C(F)(F)F)C=C3	TUG-2302	8.03 ± 0.15	8.07 ± 0.04
16g	O=C(N[C@H](CC1=NN=NN1)CC2=CC=C(C(F)(F)F)C=C2)CC3=CC(Br)=CC=C3	TUG-2403	8.19 ± 0.19	8.30 ± 0.21	121
16h	O=C(N[C@H](CC1=NN=NN1)CC2=CC=C(C(F)(F)F)C=C2)CC3=CC(I)=CC=C3	TUG-2405	8.22 ± 0.31	8.38 ± 0.05	81
16i	O=C(N[C@H](CC1=NN=NN1)CC2=CC=C(C(F)(F)F)C=C2)CC3=CC(C(F)(F)F)=CC=C3	TUG-2476	7.80 ± 0.11	8.05 ± 0.21
16j	O=C(N[C@H](CC1=NN=NN1)CC2=CC=C(C(F)(F)F)C=C2)CC3=CC(C#N)=CC=C3	TUG-2406	> 5.0	> 5.0
16k	O=C(N[C@H](CC1=NN=NN1)CC2=CC=C(C(F)(F)F)C=C2)CC3=CC(C4=NNN=N4)=CC=C3	TUG-2407	NR	NR
16l	O=C(N[C@H](CC1=NN=NN1)CC2=CC=C(C(F)(F)F)C=C2)CC3=CC(OC)=CC=C3	TUG-2304	8.35 ± 0.15	8.46 ± 0.05	176	0.84 ± 0.01	>95%	93 %
16m	O=C(N[C@H](CC1=NN=NN1)CC2=CC=C(C(F)(F)F)C=C2)CC3=CC(OCC)=CC=C3	TUG-2479	7.80 ± 0.09	8.05 ± 0.19
16n	O=C(N[C@H](CC1=NN=NN1)CC2=CC=C(C(F)(F)F)C=C2)CC3=CC(OC(F)(F)F)=CC=C3	TUG-2477	7.33 ± 0.17	7.50 ± 0.23
16o	O=C(CC1CCCC1)N[C@@H](CC2=CC=C(C(F)(F)F)C=C2)CC3=NN=NN3	TUG-2404	5.22 ± 0.18	5.78 ± 0.14
16p	O=C(CCCCC)N[C@@H](CC1=CC=C(C(F)(F)F)C=C1)CC2=NN=NN2	TUG-2408	6.45 ± 0.16	6.37 ± 0.44
16q	O=C(CCC1=CC=CC=C1)N[C@@H](CC2=CC=C(C(F)(F)F)C=C2)CC3=NN=NN3	TUG-2421	6.73 ± 0.36	7.19 ± 0.04
16r	O=C(CC1=CC=CC=N1)N[C@@H](CC2=CC=C(C(F)(F)F)C=C2)CC3=NN=NN3	TUG-2409	5.84 ± 0.19	6.71 ± 0.17
16s	O=C(CC1=CC=CN=C1)N[C@@H](CC2=CC=C(C(F)(F)F)C=C2)CC3=NN=NN3	TUG-2410	7.04 ± 0.57	7.29 ± 0.07
16t	O=C(CC1=CC=NC=C1)N[C@@H](CC2=CC=C(C(F)(F)F)C=C2)CC3=NN=NN3	TUG-2402	5.53 ± 0.19	6.47 ± 0.15
16u	O=C(CC1=CN=CN1)N[C@@H](CC2=CC=C(C(F)(F)F)C=C2)CC3=NN=NN3	TUG-2422	NR	NR
16v	O=C(CC1=CC=C(Cl)N=C1)N[C@@H](CC2=CC=C(C(F)(F)F)C=C2)CC3=NN=NN3	TUG-2478	7.02 ± 0.08	7.20 ± 0.14
16w	O=C(CC1=CC(Br)=CN=C1)N[C@@H](CC2=CC=C(C(F)(F)F)C=C2)CC3=NN=NN3	TUG-2481	7.99 ± 0.16	8.21 ± 0.09	183	0.71 ± 0.06	>95%	92 %
